# Supplementary material for: A Strategy Towards the Valorization of Aloe Vera Rinds to Obtain Crystalline Cellulose: Pretreatment Effects and Elemental Analysis
Source: Polymers (Basel). 2025 Feb 19;17(4):553. doi: 10.3390/polym17040553 (PMC11858968; doi:10.3390/polym17040553)
Supplement: Supplementary file 1 [file polymers-17-00553-s001.zip]

Archive with 1 entries (1 files):
- polymers-3476039-supplementary.pdf
